# Supplementary material for: Prognostic Implications of T Cell Receptor Repertoire Diversity in Cervical Lymph Nodes of Oral Squamous Cell Carcinoma Patients
Source: Int J Mol Sci. 2025 Jul 23;26(15):7073. doi: 10.3390/ijms26157073 (PMC12346881; doi:10.3390/ijms26157073)
Supplement: Supplementary file 1 [file ijms-26-07073-s001.zip › Supplementary Tables revision.xlsx]

## Sheet: Supplementary Table S1
Supplementary Table S1. Shannon index of TCR VA and VB repertoire diversity in OSCC patients, corresponding to data presented in Figure 2.
Shannon index in TCR VA diversity				Shannon index in TCR VB diversity
Primary Tumor	Metastatic Lymph Node	Non-Metastatic Lymph Node		Primary Tumor	Metastatic Lymph Node	Non-Metastatic Lymph Node
6.83503	6.801	10.1122		7.06591	8.70761	10.6627
6.85574	8.76374	9.16884		7.31853	9.77901	10.0543
6.74462	9.97794	10.1532		7.54229	10.4761	10.3052
7.42292	9.09402	8.16768		7.85004	9.4549	8.39124
5.87605	7.18251			6.96707	8.40033
5.88988	8.13365			6.73469	8.75201
7.44543	10.257			7.90162	11.1679
6.60934	10.234			7.14512	10.7122
6.18981	8.32511			6.85033	8.71069
6.00624	10.2942			6.96363	11.0928
7.26853	9.97257			7.57488	10.8434
6.10116				6.06575
5.97312				6.8104
6.12355				6.79796
7.91498				8.768
7.04927				7.43735

## Sheet: Supplementary Table S2
Supplementary Table S2. Shannon index of TCR VA and VB repertoire diversity in OSCC patients, corresponding to data presented in Figure 3.
Patient	Age, year	Gender	Primary Site	pTNM	Shannon index in TCR VA diversity	Shannon index in TCR VB diversity	Group
1	74	F	Upper Gingiva	T2N0M0	6.83503	7.06591	A
2	79	M	Lower Gingiva	T4aN0M0	6.85574	7.31853	A
3	71	M	Tongue, Esophageal	T2N0M0	6.74462	7.54229	A
4	61	F	Lower Gingiva	T3N0M0	7.42292	7.85004	A
5	64	M	Tongue	T3N0M0	5.87605	6.96707	A
6	71	F	Tongue	T1N1M0	5.88988	6.73469	B1
7	64	M	Lower Gingiva	T4aN2bM0	7.44543	7.90162	B1
8	67	M	Tongue	T2N2bM0	6.60934	7.14512	B1
9	78	M	Upper Gingiva	T2N1M0	6.18981	6.85033	B1
10	75	M	Lower Gingiva	T1N1M0	6.00624	6.96363	B1
11	69	F	Tongue	T2N2bM0	7.26853	7.57488	B1
12	86	M	Lower Gingiva	T4N1M0	6.10116	6.06575	B2
13	79	F	Upper Gingiva	T4aN3bM0	5.97312	6.8104	B2
14	68	M	Tongue	T2N2cM0	6.12355	6.79796	B2
15	50	F	Tongue	T1N1M0	7.91498	8.768	B2
16	75	F	Tongue	T3N2bM0	7.04927	7.43735	B2

## Sheet: Supplementary Table 3
Supplementary Table S3. Normalized mRNA expression (relative to GAPDH) of immune-related genes in primary tumors from OSCC patients, corresponding to data presented in Figure 4.
Patient	Group	CD3E/GAPDH	CD4/GAPDH	CD8B/GAPDH	FOXP3/GAPDH	CTLA4/GAPDH	PDCD1/GAPDH	CD274/GAPDH	IFNG/GAPDH	IL2/GAPDH	IL4/GAPDH	TNF/GAPDH	IL10/GAPDH	GZMA/GAPDH	GZMB/GAPDH
1	A	0.0272649	0.0292404	0.00012865	0.00224	0.00186479	0	0.00735306	0.000730716	5.38741e-05	2.66271e-06	0.0017498	0.000623459	0.000485757	0.0051713
2	A	0.0258041	0.04544	7.45326e-05	0.00156143	0.00207624	0.000526209	0.0277523	0.00134321	0.000249719	2.98139e-06	0.000645134	0.000528332	0.000860704	0.00845531
3	A	0.0435225	0.0509188	0.000162591	0.00306732	0.0030662	0.000641489	0.00749374	0.0011573	0.00019554	1.622e-05	0.00553655	0.00243506	0.00157537	0.018919
4	A	0.0338853	0.0195775	6.8258e-05	0.00187016	0.00181005	0.00025453	0.00459609	0.00101607	0.000247637	2.69376e-06	0.00253419	0.000412606	7.52609e-05	0.00397908
5	A	0.03054	0.0335278	0.000104964	0.00215554	0.0021428	0	0.0284046	0.000980436	0.000205915	1.07708e-05	0.00300921	0.00314363	0.000404462	0.00992052
6	B	0.0261457	0.0343982	1.81921e-05	0.00226405	0.00212619	0.000534943	0.0176134	0.00124561	3.92952e-05	1.85438e-06	0.00259292	0.000716842	0.000154505	0.00938442
7	B	0.0357169	0.0523707	8.24537e-05	0.00497654	0.00343815	0.00398503	0.0306984	0.000860779	0.000157892	2.53089e-05	0.00183592	0.000570171	0.00043961	0.00842136
8	B	0.0287371	0.0338323	7.68688e-05	0.002523	0.00368545	0.00121863	0.023639	0.00123812	0.000306875	6.60625e-06	0.00264864	0.000814239	0.00056822	0.00755551
9	B	0.0386384	0.0373901	0.000168284	0.00268384	0.0038026	0.000625538	0.0238939	0.00178923	0.000212754	2.87085e-06	0.00507419	0.00267043	0.00236924	0.0130161
10	B	0.0684338	0.0558084	0.000280115	0.00537353	0.00717328	0.00435592	0.0291707	0.00279468	0.00028009	1.30074e-05	0.00789392	0.00138196	0.00301143	0.0247462
11	B	0.0392355	0.0379397	8.2416e-05	0.00207726	0.00247727	0	0.0109486	0.000865449	0.000203793	1.18416e-05	0.00288138	0.00103862	0.000149826	0.00666586
12	C	0.0295275	0.0317119	0.000120632	0.00539863	0.00389682	0	0.0140134	0.00155941	0.000205343	6.96605e-06	0.00443301	0.000720797	0.0011667	0.00840417
13	C	0.0262549	0.0370449	7.7625e-05	0.00222462	0.00211356	0.00119369	0.0108267	0.00206384	0.000134908	1.73007e-06	0.00339517	0.000459856	0.000841348	0.00997059
14	C	0.0904889	0.0855351	0.000253544	0.00441955	0.00425235	0.00390417	0.0233892	0.00387102	0.000213247	2.12084e-05	0.00538441	0.00200632	0.00110355	0.0178032
15	C	0.0492304	0.0350497	0.000116584	0.00335516	0.00283625	0	0.00553328	0.000791739	0.000321908	1.06337e-05	0.00258342	0.000584218	0.0024719	0.00775354
16	C	0.0187328	0.0247032	8.65113e-06	0.0023982	0.00257269	0	0.0221467	0.000546068	1.19078e-05	5.76056e-06	0.00499035	0.00111972	0.000274616	0.00728448

## Sheet: Supplementary Table 4
Supplementary Table S4. Normalized mRNA expression (relative to GAPDH) of immune-related genes in cervical lymph nodes from OSCC patients, corresponding to data presented in Figure 5.
Patient	Group	CD3E/GAPDH	CD4/GAPDH	CD8B/GAPDH	FOXP3/GAPDH	CTLA4/GAPDH	PDCD1/GAPDH	CD274/GAPDH	IFNG/GAPDH	IL2/GAPDH	IL4/GAPDH	TNF/GAPDH	IL10/GAPDH	GZMA/GAPDH	GZMB/GAPDH
1	A	0.460852	0.26644	0.00117005	0.0179736	0.0122295	0.00510918	0.0132323	0.00236302	0.00126429	0.000353215	0.0174295	0.00187606	0.00192387	0.0168785
2	A	0.584377	0.347172	0.00101742	0.0148773	0.0330186	0.0123884	0.0533526	0.00324733	0.0102878	0.000367926	0.0194471	0.00196555	0.00119652	0.0118726
3	A	0.541441	0.324589	0.000612308	0.0175405	0.0143935	0.0103591	0.0179269	0.00345538	0.00280584	0.000241327	0.00761285	0.00181889	0.00243877	0.0205877
4	A	0.384934	0.243945	0.000276432	0.0137947	0.0128673	0.00547233	0.0183066	0.00146408	0.00153166	0.000178957	0.00967468	0.00554612	0.000418964	0.0209099
5	A	1.14787	0.902225	0.00647363	0.0172818	0.0598441	0.021021	0.0480095	0.00238283	0.00644064	0.000250664	0.012088	0.0375045	0.00368065	0.024812
6	B	0.0672094	0.102239	0.000212396	0.00528732	0.00379505	0.00192435	0.0239977	0.00117946	0.00034052	5.0073e-06	0.00353678	0.00178041	0.00086079	0.00841443
7	B	0.153125	0.104298	0.000198456	0.0124145	0.00614811	0.00601276	0.0142274	0.00106669	0.000995012	0.000282456	0.0072566	0.000996577	0.000694031	0.00992831
8	B	0.205158	0.132439	0.000322915	0.00812696	0.00318714	0.00393978	0.015426	0.00149665	0.000331371	3.80298e-05	0.00692537	0.000877484	0.00177745	0.0105945
9	B	0.251354	0.203281	0.000563954	0.0174575	0.00783697	0.00268824	0.0120274	0.00286557	0.000610147	0.000132214	0.0131126	0.00111187	0.00254657	0.0285724
10	B	0.085532	0.0600955	0.00026902	0.00332789	0.00262781	0.0039604	0.00695679	0.000646248	0.000254327	1.6595e-05	0.000986511	0.000746964	0.00214844	0.00672867
11	B	0.0955135	0.127978	0.000584196	0.0141113	0.00653	0	0.0153823	0.00077268	0.00039491	0.000128892	0.00393558	0.00143278	0.00102221	0.00783139
12	C	0.341857	0.190936	0.000595428	0.0093656	0.00536306	0.00121036	0.013747	0.000829449	0.00101795	5.60918e-05	0.00400505	0.00164893	0.0053479	0.0105587
13	C	0.428317	0.252458	0.000551108	0.0133335	0.00753664	0.00692816	0.0142186	0.00146597	0.000638698	7.55179e-05	0.0121588	0.00132591	0.00218437	0.0246866
14	C	0.299621	0.214671	0.000599831	0.00725074	0.0113066	0.00523873	0.01461	0.0018363	0.00147339	4.85385e-05	0.00702374	0.00424692	0.00276252	0.0140432
15	C	0.610486	0.26232	0.00051458	0.0201722	0.0138344	0.00669624	0.00671035	0.000724335	0.00179717	3.92634e-05	0.0058061	0.00342652	0.00051237	0.0164236
16	C	0.494675	0.320599	0.0008109	0.0137767	0.0434945	0.00467228	0.0965903	0.00172329	0.012295	0.000205557	0.00791463	0.0012045	0.00108613	0.00971988
